# Supplementary material for: Operative technique: sutureless type II hybrid arch repair for acute type A aortic dissection
Source: Interdiscip Cardiovasc Thorac Surg. 2025 Apr 8;40(4):ivaf081. doi: 10.1093/icvts/ivaf081 (PMC12005898; doi:10.1093/icvts/ivaf081)
Supplement: ivaf081_Supplementary_Data [file ivaf081_supplementary_data.zip]

Archive with 2 entries (2 files):
- Sutureless_Type_II_Hybrid_Arch_Repair_ICVTS_-_720.mov
- Sutureless_Type_II_Hybrid_Arch_Repari_ICVTS_-_720.mov
